# Supplementary material for: Selective Delivery of Tofacitinib Citrate to Hair Follicles Using Lipid-Coated Calcium Carbonate Nanocarrier Controls Chemotherapy-Induced Alopecia Areata
Source: Int J Mol Sci. 2023 May 8;24(9):8427. doi: 10.3390/ijms24098427 (PMC10179728; doi:10.3390/ijms24098427)
Supplement: Supplementary file 1 [file ijms-24-08427-s001.zip]

Archive with 1 entries (1 files):
- ijms-2279263-supplementary.pdf
